# Supplementary material for: Impact of Glucagon-like Peptide-1 Receptor Agonists on Mental Illness: Evidence from a Mendelian Randomization Study
Source: Int J Mol Sci. 2025 Mar 18;26(6):2741. doi: 10.3390/ijms26062741 (PMC11942543; doi:10.3390/ijms26062741)
Supplement: Supplementary file 1 [file ijms-26-02741-s001.zip › Supplementary Materials.xlsx]

## Sheet: Supplementary Table S1
Supplementary Table 1: Asscociation of GLP1RA with Mental Illnesses (Discovery in Psychiatric Genomics Consortium)
Outcome		Method	β	SE	P value	OR	OR_lci95	OR_uci95
ADHD		MR Egger	0.261863	0.166997	0.361408	1.29935	0.936645	1.8025
		Weighted median	0.0997304	0.0833312	0.231386	1.10487	0.938382	1.3009
		Inverse variance weighted	0.126308	0.0689508	0.0669732	1.13463	0.991203	1.29881
		Simple mode	0.084131	0.0922444	0.458021	1.08777	0.907857	1.30334
		Weighted mode	0.081321	0.102501	0.510736	1.08472	0.887292	1.32607
		MR.RAPs	0.127322	0.0719242	0.0766891	1.13578	0.986444	1.30773
AN		Inverse variance weighted	0.284239	0.119005	0.0169192	1.32875	1.05231	1.67781
		MR.RAPs	0.284559	0.126423	0.0243955	1.32918	1.03745	1.70293
ANX		Inverse variance weighted	0.308027	0.35651	0.387585	1.36074	0.676561	2.73679
		MR.RAPs	0.314259	0.273245	0.250103	1.36925	0.801475	2.33923
ASD		MR Egger	-0.0548122	0.262791	0.869093	0.946663	0.565591	1.58448
		Weighted median	-0.073017	0.12322	0.553467	0.929585	0.730133	1.18352
		Inverse variance weighted	-0.0622625	0.104335	0.55067	0.939636	0.765858	1.15285
		Simple mode	-0.0958795	0.146099	0.579066	0.908574	0.682335	1.20982
		Weighted mode	-0.0958795	0.147603	0.582604	0.908574	0.680328	1.21339
		MR.RAPs	-0.0623944	0.108031	0.563561	0.939512	0.760229	1.16108
BD		Inverse variance weighted	-0.00275665	0.081592	0.973048	0.997247	0.849866	1.17019
		MR.RAPs	-0.00275671	0.0843206	0.973919	0.997247	0.845333	1.17646
MDD		MR Egger	0.00146924	0.0873217	0.989289	1.00147	0.843934	1.18841
		Weighted median	0.0405024	0.0369255	0.272699	1.04133	0.968631	1.11949
		Inverse variance weighted	0.0340457	0.0324975	0.294805	1.03463	0.970786	1.10268
		Simple mode	0.0417998	0.0451898	0.452624	1.04269	0.954305	1.13925
		Weighted mode	0.0423415	0.0427894	0.4267	1.04325	0.959325	1.13452
		MR.RAPs	0.0340767	0.0337233	0.312266	1.03466	0.968486	1.10536
PTSD		Inverse variance weighted	-0.000840582	0.130947	0.994878	0.99916	0.772984	1.29151
		MR.RAPs	-0.000845426	0.134915	0.995	0.999155	0.766992	1.30159
SZ		MR Egger	-0.315457	0.321586	0.506125	0.729455	0.388382	1.37006
		Weighted median	-0.185039	0.108813	0.0890345	0.831072	0.671452	1.02864
		Inverse variance weighted	-0.178525	0.0884972	0.0436648	0.836503	0.703295	0.994942
		Simple mode	-0.283135	0.14381	0.187814	0.753418	0.568358	0.998733
		Weighted mode	-0.248842	0.146637	0.231789	0.779703	0.584938	1.03932
		MR.RAPs	-0.181679	0.0899627	0.0434365	0.833869	0.699069	0.994663
CUD		MR Egger	-0.361362	0.360299	0.499063	0.696727	0.343851	1.41174
		Weighted median	0.0934936	0.0896944	0.297246	1.098	0.920989	1.30904
		Inverse variance weighted	0.0593795	0.0847011	0.483273	1.06118	0.898854	1.25282
		Simple mode	0.0934081	0.106356	0.472432	1.09791	0.891322	1.35238
		Weighted mode	0.0934081	0.0912794	0.413778	1.09791	0.918054	1.313
		MR.RAPs	0.283484	0.139473	0.0420997	1.32775	1.01017	1.74517
AUD		MR Egger	-0.0203313	0.0214551	0.517116	0.979874	0.939523	1.02196
		Weighted median	0.00187638	0.00936379	0.841178	1.00188	0.983658	1.02044
		Inverse variance weighted	-0.000926919	0.00780372	0.90545	0.999074	0.983909	1.01447
		Simple mode	0.00304426	0.0116732	0.818651	1.00305	0.98036	1.02626
		Weighted mode	0.00400377	0.0106628	0.743379	1.00401	0.983247	1.02522
		MR.RAPs	-0.000936389	0.00803443	0.907219	0.999064	0.983455	1.01492
Note: ADHD, Attention-Deficit/Hyperactivity Disorder; AN, Anorexia Nervosa; ANX, Anxiety Disorders; ASD, Autism Spectrum Disorder; BD, Bipolar Disorder; MDD, Major Depressive Disorder; PTSD, Post-Traumatic Stress Disorder; SZ, Schizophrenia; CUD, Cannabis Use Disorder; AUD, Alcohol Use Disorder.

## Sheet: Supplementary Table S2
Supplementary Table 2: Asscociation of GLP1RA with Mental Illnesses (Discovery in Finngen Consortium)
Outcome		Method	β	SE	P value	OR	OR_lci95	OR_uci95
ADHD		MR Egger	-0.55396	0.740828	0.591249	0.57467	0.134528	2.45484
		Weighted median	-0.459292	0.196101	0.0191745	0.631731	0.430138	0.927804
		Inverse variance weighted	-0.465079	0.177979	0.00897201	0.628085	0.443119	0.89026
		Simple mode	-0.547742	0.252311	0.162108	0.578254	0.352653	0.948178
		Weighted mode	-0.437225	0.22267	0.188555	0.645826	0.417421	0.99921
		MR.RAPs	-0.467136	0.189663	0.0137786	0.626795	0.432196	0.909011
AN		MR Egger	-0.662562	2.09517	0.805015	0.515529	0.00848805	31.3111
		Weighted median	-0.831546	0.561575	0.138677	0.435376	0.144824	1.30884
		Inverse variance weighted	-0.836354	0.497988	0.0930613	0.433288	0.16326	1.14993
		Simple mode	-0.406064	0.677943	0.610005	0.666268	0.17643	2.51609
		Weighted mode	-0.931736	0.593218	0.256854	0.39387	0.123139	1.25982
		MR.RAPs	-0.838221	0.518828	0.10618	0.432479	0.156434	1.19564
ANX		MR Egger	-0.115908	0.274365	0.745532	0.890557	0.520137	1.52477
		Weighted median	-0.0641423	0.0724245	0.375809	0.937872	0.813756	1.08092
		Inverse variance weighted	-0.0675973	0.0659254	0.305193	0.934637	0.821346	1.06355
		Simple mode	-0.0756505	0.0916636	0.49597	0.92714	0.774675	1.10961
		Weighted mode	-0.0594675	0.0810372	0.539419	0.942266	0.803884	1.10447
		MR.RAPs	-0.0677809	0.0684852	0.322313	0.934465	0.817085	1.06871
ASD		MR Egger	-0.470673	1.73179	0.831058	0.624582	0.0209633	18.6088
		Weighted median	-0.940526	0.486087	0.0530034	0.390422	0.150581	1.01228
		Inverse variance weighted	-0.905189	0.416397	0.0297155	0.404466	0.178829	0.914798
		Simple mode	-0.942634	0.516223	0.209385	0.3896	0.141645	1.07161
		Weighted mode	-0.948682	0.510854	0.204428	0.387251	0.14228	1.054
		MR.RAPs	-0.904062	0.438252	0.0391239	0.404921	0.171523	0.955913
BD		MR Egger	-0.175138	0.543117	0.801413	0.839342	0.289487	2.4336
		Weighted median	0.120068	0.143415	0.40248	1.12757	0.851269	1.49356
		Inverse variance weighted	0.0978253	0.130913	0.454911	1.10277	0.853197	1.42535
		Simple mode	0.121664	0.168054	0.544322	1.12937	0.812433	1.56996
		Weighted mode	0.126102	0.16362	0.521477	1.1344	0.82317	1.5633
		MR.RAPs	0.0978967	0.135363	0.469549	0.845848	1.10285	1.43794
MDD		MR Egger	-0.116112	0.217871	0.688279	0.890375	0.580922	1.36467
		Weighted median	0.00135294	0.0584358	0.981529	1.00135	0.892989	1.12287
		Inverse variance weighted	-0.00752077	0.0523151	0.885691	0.992507	0.895782	1.09968
		Simple mode	0.00193457	0.0708964	0.980709	1.00194	0.871951	1.1513
		Weighted mode	0.00435404	0.0643798	0.952233	1.00436	0.885299	1.13944
		MR.RAPs	-0.00753746	0.0540506	0.889093	0.992491	0.892725	1.10341
PTSD		MR Egger	-0.81155	0.833037	0.508317	0.444169	0.0867866	2.27323
		Weighted median	-0.429874	0.216492	0.047074	0.650591	0.425625	0.994466
		Inverse variance weighted	-0.458505	0.200736	0.0223644	0.632228	0.426584	0.937009
		Simple mode	-0.436211	0.27745	0.256523	0.646482	0.375306	1.11359
		Weighted mode	-0.41078	0.24126	0.230745	0.663133	0.413271	1.06406
		MR.RAPs	-0.461591	0.212724	0.0300142	0.63028	0.415393	0.956331
SZ		MR Egger	-0.0549863	0.789364	0.955725	0.946498	0.201465	4.44672
		Weighted median	-0.177998	0.209939	0.396518	0.836944	0.554617	1.26299
		Inverse variance weighted	-0.175289	0.194112	0.366509	0.839214	0.573643	1.22773
		Simple mode	-0.173275	0.265946	0.581563	0.840907	0.49931	1.4162
		Weighted mode	-0.17923	0.246084	0.542147	0.835914	0.516048	1.35404
		MR.RAPs	-0.175285	0.201339	0.383976	0.839218	0.565577	1.24526
CUD		MR Egger	1.04885	1.55628	0.622467	2.85437	0.135139	60.2893
		Weighted median	0.0111276	0.386541	0.977034	1.01119	0.474026	2.15706
		Inverse variance weighted	0.0842621	0.355342	0.812557	1.08791	0.542152	2.18307
		Simple mode	0.00504714	0.463862	0.992306	1.00506	0.404897	2.49482
		Weighted mode	-0.0139106	0.408883	0.97595	0.986186	0.442497	2.19789
		MR.RAPs	0.0846259	0.366928	0.8176	1.08831	0.530172	2.23403
AUD		MR Egger	-0.361362	0.360299	0.499063	0.696727	0.343851	1.41174
		Weighted median	0.0934936	0.0896944	0.297246	1.098	0.920989	1.30904
		Inverse variance weighted	0.0593795	0.0847011	0.483273	1.06118	0.898854	1.25282
		Simple mode	0.0934081	0.106356	0.472432	1.09791	0.891322	1.35238
		Weighted mode	0.0934081	0.0912794	0.413778	1.09791	0.918054	1.313
		MR.RAPs	0.0595525	0.0873402	0.495337	1.06136	0.894371	1.25953
Note: ADHD, Attention-Deficit/Hyperactivity Disorder; AN, Anorexia Nervosa; ANX, Anxiety Disorders; ASD, Autism Spectrum Disorder; BD, Bipolar Disorder; MDD, Major Depressive Disorder; PTSD, Post-Traumatic Stress Disorder; SZ, Schizophrenia; CUD, Cannabis Use Disorder; AUD, Alcohol Use Disorder.

## Sheet: Supplementary Table S3
Supplementary Table 3: Heterogeneity and Pleiotropy (Psychiatric Genomics Consortium).
Outcome Data Sources	Methods		HETEROGENEITY			HORIZONTAL PLEIOTROPY
			Q	Q DEGREES OF FREEDOM	Q P-VALUE	MR-EGGER REGRESSION
						EGGER INTERCEPT	SE	P-VALUE
ADHD	MR Egger		0.297834	1	0.585243	-0.0155286	0.0174237	0.536571
	Inverse variance weighted		1.09214	1	0.579223
AN	Inverse variance weighted		0.0922118	1	0.761384	NA	NA	NA
ANX	Inverse variance weighted		1.81127	1	0.178356	NA	NA	NA
ASD	MR Egger		0.267371	1	0.605101	<0.01	0.0269624	0.980341
	Inverse variance weighted		0.268325	2	0.874448
BD	Inverse variance weighted		<0.01	1	0.964372	NA	NA	NA
MDD	MR Egger		0.0391765	1	0.843099	<0.01	0.00880646	0.756702
	Inverse variance weighted		0.200727	2	0.904509
PTSD	Inverse variance weighted		0.537259	1	0.463571	NA	NA	NA
SZ	MR Egger		1.75422	1	0.185348	0.0144038	0.0316345	0.727992
	Inverse variance weighted		2.11789	2	0.346821
CUD	MR Egger		0.363312	1	0.546673	0.0645989	0.035273	0.318177
	Inverse variance weighted		3.71733	2	0.155881
AUD	MR Egger		0.52889	1	0.467074	<0.01	<0.01	0.509391
	Inverse variance weighted		1.47158	2	0.479127
Note: ADHD, Attention-Deficit/Hyperactivity Disorder; AN, Anorexia Nervosa; ANX, Anxiety Disorders; ASD, Autism Spectrum Disorder; BD, Bipolar Disorder; MDD, Major Depressive Disorder; PTSD, Post-Traumatic Stress Disorder; SZ, Schizophrenia; CUD, Cannabis Use Disorder; AUD, Alcohol Use Disorder; NA, not applicable.

## Sheet: Supplementary Table S4
Supplementary Table 4: Heterogeneity and Pleiotropy (Finngen Consortium).
Outcome Data Sources	Methods		HETEROGENEITY			HORIZONTAL PLEIOTROPY
			Q	Q DEGREES OF FREEDOM	Q P-VALUE	MR-EGGER REGRESSION
						EGGER INTERCEPT	SE	P-VALUE
ADHD	MR Egger		0.276835	1	0.598783	0.0084555	0.0684133	0.921714
	Inverse variance weighted		0.29211	2	0.86411
AN	MR Egger		0.574537	1	0.448462	-0.0165014	0.193234	0.945767
	Inverse variance weighted		0.58183	2	0.747579
ANX	MR Egger		0.243326	1	0.621815	0.0045957	0.0253351	0.885762
	Inverse variance weighted		0.27623	2	0.870998
ASD	MR Egger		0.0551927	1	0.814262	-0.041347	0.159957	0.838966
	Inverse variance weighted		0.122009	2	0.940819
BD	MR Egger		0.277578	1	0.598293	0.025978	0.0501647	0.695804
	Inverse variance weighted		0.545752	2	0.761187
MDD	MR Egger		0.28689	1	0.59222	0.010329	0.0201172	0.698024
	Inverse variance weighted		0.550512	2	0.759378
PTSD	MR Egger		0.444881	1	0.504776	0.0335921	0.0769273	0.737893
	Inverse variance weighted		0.635564	2	0.727761
SZ	MR Egger		0.63508	1	0.425498	-0.0114891	0.0730707	0.900715
	Inverse variance weighted		1.04037	2	0.594411
CUD	MR Egger		0.63508	1	0.425498	-0.0909984	0.142939	0.639091
	Inverse variance weighted		1.04037	2	0.594411
AUD	MR Egger		0.411357	1	0.521281	0.0398681	0.033184	0.441913
	Inverse variance weighted		1.85478	2	0.395585
Note: ADHD, Attention-Deficit/Hyperactivity Disorder; AN, Anorexia Nervosa; ANX, Anxiety Disorders; ASD, Autism Spectrum Disorder; BD, Bipolar Disorder; MDD, Major Depressive Disorder; PTSD, Post-Traumatic Stress Disorder; SZ, Schizophrenia; CUD, Cannabis Use Disorder; AUD, Alcohol Use Disorder.

## Sheet: Supplementary Table S5
Supplementary Table 5: BMI/T2D→SZ in Mediation Analysis.
Analysis		Method	β	SE	P value	OR	OR_lci95	OR_uci95
T2D→SZ（PGC）		MR Egger	-0.0659001	0.0517553	0.20418	0.936224	0.845912	1.03618
		Weighted median	-0.015894	0.0251949	0.528145	0.984232	0.936809	1.03406
		Inverse variance weighted	-0.00532063	0.0222073	0.810649	0.994693	0.952327	1.03894
		Simple mode	0.108932	0.0658047	0.0991887	1.11509	0.980154	1.26859
		Weighted mode	-0.00778549	0.0338778	0.81844	0.992245	0.928499	1.06037
		MR.RAPs	-0.00589899	0.0129703	0.649247	0.994118	0.969165	1.01971
T2D→SZ（Finngen）		MR Egger	0.114541	0.0721948	0.114013	1.12136	0.973399	1.29181
		Weighted median	0.0502344	0.0468095	0.283196	1.05152	0.959338	1.15255
		Inverse variance weighted	0.028678	0.031756	0.366488	1.02909	0.966993	1.09518
		Simple mode	-0.0782756	0.138551	0.572659	0.92471	0.704804	1.21323
		Weighted mode	0.124761	0.0861057	0.148738	1.13288	0.956948	1.34115
		MR.RAPs	0.0238241	0.0290467	0.412103	1.02411	0.967434	1.08411
BMI→SZ（PGC）		MR Egger	0.0895636	0.141392	0.526599	1.0937	0.828976	1.44295
		Weighted median	-0.0809653	0.0483388	0.0939435	0.922226	0.838862	1.01387
		Inverse variance weighted	-0.200914	0.0458694	1.18608e-05	0.817983	0.747652	0.89493
		Simple mode	-0.047048	0.24225	0.846051	0.954042	0.593417	1.53382
		Weighted mode	0.146375	0.162494	0.367926	1.15763	0.841883	1.5918
		MR.RAPs	-0.224854	0.0263901	0	0.798633	0.758374	0.841029
BMI→SZ（Finngen）		MR Egger	-0.140383	0.212236	0.508491	0.869025	0.573289	1.31732
		Weighted median	-0.248592	0.101741	0.0145506	0.779898	0.638901	0.952011
		Inverse variance weighted	-0.269287	0.0686975	8.85905e-05	0.763924	0.667688	0.874031
		Simple mode	-0.656827	0.464378	0.157576	0.518494	0.208669	1.28834
		Weighted mode	-0.461204	0.345648	0.18243	0.630524	0.320244	1.24143
		MR.RAPs	-0.265976	0.0602891	1.03e-05	0.766458	0.681034	0.862596
Note: T2D, Type 2 Diabetes; BMI, Body Mass Index; SZ, Schizophrenia; Psychiatric Genomics Consortium, PGC; Finngen Consortium, Finngen.

## Sheet: Supplementary Table S6
Supplementary Table 6: BMI Mediated Effects of GLP1RA on Schizophrenia.
Outcome resource	Indirect effect	SE	Z	P
PGC	0.0146	0.00619	2.35864	0.0183419
Finngen	0.0196	0.0086	2.27907	0.0226629
Note: Psychiatric Genomics Consortium, PGC; Finngen Consortium, Finngen.
